# Supplementary material for: D-2-HG Inhibits IDH1mut Glioma Growth via FTO Inhibition and Resultant m6A Hypermethylation
Source: Cancer Res Commun. 2024 Mar 22;4(3):876–94. doi: 10.1158/2767-9764.CRC-23-0271 (PMC10959073; doi:10.1158/2767-9764.CRC-23-0271)
Supplement: Table S1 — Glioma Patient Sample Characteristics [file crc-23-0271-s02.xlsx]

## Sheet: Sheet1
	Supplementary Table 1. Glioma Patient Sample Characteristics
	Figure	Sample ID	IDH1/2 Status	Sex	Age at Diagnosis (Years)	Tx	Tumor Classification (WHO 2021)	Sample ID	IDH1/2 Status	Sex	Age at Diagnosis (Years)	Tx	Tumor Classification (WHO 2021)
	1A	1	WT	F	57.3525	no	Glioblastoma, IDH-wt, WHO Grade IV	13	Mut	M	48.6105	no	Astrocytoma, IDH-mut, WHO Grade IV
		2	WT	M	66.3546	no	Glioblastoma, IDH-wt, WHO Grade IV	14	Mut	M	22.1437	no	Astrocytoma, IDH-mut, WHO Grade II**
		3	WT	M	57.2293	no	Glioblastoma, IDH-wt, WHO Grade IV	15	Mut	M	27.833	no	Astrocytoma, IDH-mut, WHO Grade IV
		4	WT	F	70.8966	no	Glioblastoma, IDH-wt, WHO Grade IV	16	Mut	F	37.0541	no	Oligodendroglioma, 1p/19q codeletion, IDH-mut, WHO Grade III
		5	WT	M	60.3915	no	Glioblastoma, IDH-wt, WHO Grade IV	17	Mut	M	49.4374	no	Astrocytoma, IDH-mut, WHO Grade III*
		6	WT	M	57.8289	no	Glioblastoma, IDH-wt, WHO Grade IV	18	Mut	M	55.5729	no	Oligodendroglioma, 1p/19q codeletion, IDH-mut, WHO Grade III
		7	WT	M	48.3833	no	Glioblastoma, IDH-wt, WHO Grade IV	19	Mut	M	28.5832	no	Astrocytoma, IDH-mut, WHO Grade III
		8	WT	F	66.2642	no	Glioblastoma, IDH-wt, WHO Grade IV	20	Mut	M	36.3641	no	Astrocytoma, IDH-mut, WHO Grade III*
		9	WT	F	64.9172	no	Glioblastoma, IDH-wt, WHO Grade IV	21	Mut	M	27.4004	no	Astrocytoma, IDH-mut, WHO Grade III*
		10	WT	M	55.0144	no	Glioblastoma, IDH-wt, WHO Grade IV	22	Mut	M	35.7125	no	Astrocytoma, IDH-mut, WHO Grade II*
		11	WT	M	50.3354	no	Glioblastoma, IDH-wt, WHO Grade IV	23	Mut	F	48.282	no	Astrocytoma, IDH-mut, WHO Grade III
		12	WT	M	44.3477	no	Glioblastoma, IDH-wt, WHO Grade IV	24	Mut	M	33.6619	no	Astrocytoma, IDH-mut, WHO Grade III*
	6B,6C	25	WT	M	60.1314	no	Astrocytoma, IDH-wt, WHO Grade III†	35	Mut	F	33.7084	no	Oligodendroglioma, IDH-mut, WHO Grade II**
		26	WT	M	44.6516	no	Astrocytoma, IDH-wt, WHO Grade III†	36	Mut	F	34.8528	no	Astrocytoma, IDH-mut, WHO Grade III**
		27	WT	m	29.3306	no	Astrocytoma, IDH-wt, WHO Grade III†	37	Mut	M	45.2977	no	Oligodendroglioma, IDH-mut, WHO Grade II**
		28	WT	F	80	no	Glioblastoma, IDH-wt, WHO Grade IV	38	Mut	F	51.1869	no	Oligodendroglioma, IDH-mut, WHO Grade II**
		29	WT	F	59.373	no	Glioblastoma, IDH-wt, WHO Grade IV	39	Mut	M	37.8289	no	Astrocytoma, IDH-mut, WHO Grade III**
		30	WT	M	72.8761	no	Glioblastoma, IDH-wt, WHO Grade IV	40	Mut	F	35.7262	no	Oligodendroglioma, IDH-mut, WHO Grade II**
		31	WT	M	70.4093	no	Glioblastoma, IDH-wt, WHO Grade IV	41	Mut	F	30.6886	no	Oligodendroglioma, IDH-mut, WHO Grade II**
		32	WT	M	65.0103	no	Glioblastoma, IDH-wt, WHO Grade IV	42	Mut	M	47.1732	no	Astrocytoma, IDH-mut, WHO Grade III**
		33	WT	M	55.2553	no	Glioblastoma, IDH-wt, WHO Grade IV	43	Mut	M	51.0089	no	Astrocytoma, IDH-mut, WHO Grade IV
		34	WT	M	58.6776	no	Glioblastoma, IDH-wt, WHO Grade IV	44	Mut	M	37.9274	no	Astrocytoma, IDH-mut, WHO Grade II*
								45	Mut	F	38.5051	no	Astrocytoma, IDH-mut, WHO Grade III*
								46	Mut	F	54.976	no	Astrocytoma, IDH-mut, WHO Grade III
								47	Mut	F	31.9699	no	Astrocytoma, IDH-mut, WHO Grade III*
	S5C	25	WT	M	60.1314	no	Astrocytoma, IDH-wt, WHO Grade III†	36	Mut	F	34.8528	no	Astrocytoma, IDH-mut, WHO Grade III**
		26	WT	M	44.6516	no	Astrocytoma, IDH-wt, WHO Grade III†	37	Mut	M	45.2977	no	Oligodendroglioma, IDH-mut, WHO Grade II**
		28	WT	F	80	no	Glioblastoma, IDH-wt, WHO Grade IV	38	Mut	F	51.1869	no	Oligodendroglioma, IDH-mut, WHO Grade II**
		30	WT	M	72.8761	no	Glioblastoma, IDH-wt, WHO Grade IV	40	Mut	F	35.7262	no	Oligodendroglioma, IDH-mut, WHO Grade II**
		31	WT	M	70.4093	no	Glioblastoma, IDH-wt, WHO Grade IV	41	Mut	F	30.6886	no	Oligodendroglioma, IDH-mut, WHO Grade II**
		32	WT	M	65.0103	no	Glioblastoma, IDH-wt, WHO Grade IV	43	Mut	M	51.0089	no	Astrocytoma, IDH-mut, WHO Grade IV
		33	WT	M	55.2553	no	Glioblastoma, IDH-wt, WHO Grade IV	44	Mut	M	37.9274	no	Astrocytoma, IDH-mut, WHO Grade II*
		34	WT	M	58.6776	no	Glioblastoma, IDH-wt, WHO Grade IV	45	Mut	F	38.5051	no	Astrocytoma, IDH-mut, WHO Grade III*
		48	WT	M	75.4908	no	Glioblastoma, IDH-wt, WHO Grade IV	46	Mut	F	54.976	no	Astrocytoma, IDH-mut, WHO Grade III
		49	WT	M	30.7214	no	Astrocytoma, IDH-wt, WHO Grade II†	47	Mut	F	31.9699	no	Astrocytoma, IDH-mut, WHO Grade III*
		50	WT	F	30.5818	no	Astrocytoma, IDH-wt, WHO Grade III†	54	Mut	M	56.1752	no	Astrocytoma, IDH-mut, WHO Grade III*
		51	WT	M	60.9747	no	Glioblastoma, IDH-wt, WHO Grade IV	55	Mut	M	29.41	no	Astrocytoma, IDH-mut, WHO Grade IV
		52	WT	M	56.7146	no	Astrocytoma, IDH-wt, WHO Grade III†	56	Mut	M	21.7331	no	Oligodendroglioma, 1p/19q codeletion, IDH-mut, WHO Grade II
		53	WT	M	76.7173	no	Glioblastoma, IDH-wt, WHO Grade IV	57	Mut	F	29.2923	no	Astrocytoma, IDH-mut, WHO Grade IV
								58	Mut	M	32.3723	no	Astrocytoma, IDH-mut, WHO Grade IV
								59	Mut	M	26.809	no	Astrocytoma, IDH-mut, WHO Grade III*
								60	Mut	F	27.5209	no	Astrocytoma, IDH-mut, WHO Grade II*
								61	Mut	M	35.6085	no	Oligodendroglioma, IDH-mut, WHO Grade II**
								62	Mut	M	53.0212	no	Astrocytoma, IDH-mut, WHO Grade II
	Tx=Pretreated samples, †WHO 2016; *WHO 2016 (CDKN2A/B molecular testing not done); **Pre-WHO 2016 (Diagnosis based on histopathology only)
