# Supplementary material for: D-2-HG Inhibits IDH1mut Glioma Growth via FTO Inhibition and Resultant m6A Hypermethylation
Source: Cancer Res Commun. 2024 Mar 22;4(3):876–94. doi: 10.1158/2767-9764.CRC-23-0271 (PMC10959073; doi:10.1158/2767-9764.CRC-23-0271)
Supplement: Table S2 — Patient Derived Glioma Stem Cell Characteristics [file crc-23-0271-s03.xlsx]

## Sheet: Sheet1
	Supplementary Table 2. Patient Derived Glioma Stem Cell Characteristics
	PDGSC	Grade	IDH1 Status	Sex	Newly Dx/Recurrent	If Recurrent, Original Grade
	GS025	IV	WT	F	Recurrent	I
	GS062	IV	WT	F	Newly Dx
	GS108	IV	Mut	M	Newly Dx
	GS158	IV	WT	M	Recurrent	IV
	GS187	IV	WT	F	Newly Dx
	GS208	IV	WT	M	Newly Dx
	GS243	IV	WT	M	Newly Dx
	HK177	IV	WT	M	Newly Dx
	HK211	IV	Mut	F	Recurrent	II
	HK213	IV	Mut	M	Recurrent	III
	HK217	IV	WT	M	Newly Dx
	HK250	IV	WT	F	Recurrent	IV
	HK252	IV	Mut	M	Recurrent	III
	HK261	IV	WT	M	Recurrent	IV
	HK296	IV	WT	M	Recurrent	IV
	HK308	IV	WT	F	Recurrent	IV
	HK357	IV	WT	M	Recurrent	IV
	HK372	IV	WT	M	Newly Dx
	HK373	IV	WT	F	Newly Dx
	HK385	IV	WT	M	Newly Dx
	Hk393	IV	WT	M	Recurrent	III
	XDS4130	IV	WT	F	Recurrent	IV
	XDS1152	IV	WT	M	Newly Dx
